# Supplementary material for: Antiprotozoal Aminosteroid Alkaloids from Buxus obtusifolia (Mildbr.) Hutch
Source: Molecules. 2025 Nov 26;30(23):4558. doi: 10.3390/molecules30234558 (PMC12693156; doi:10.3390/molecules30234558)
Supplement: Supplementary file 1 [file molecules-30-04558-s001.zip]

Archive with 1 entries (1 files):
- molecules-3985427-supplementary.pdf
